# Supplementary material for: On-Site Biolayer Interferometry-Based Biosensing of Carbamazepine in Whole Blood of Epileptic Patients
Source: Biosensors (Basel). 2021 Dec 15;11(12):516. doi: 10.3390/bios11120516 (PMC8699405; doi:10.3390/bios11120516)
Supplement: Supplementary file 1 [file biosensors-11-00516-s001.zip]

Archive with 1 entries (1 files):
- biosensors-1470661-supplementary.pdf
